# Supplementary material for: The High-Resolution Archaeology of Shared Courtyards at Old Dongola (14th–16th Century a.d., Sudan): an Intensive Approach to Domestic Open Spaces
Source: J Field Archaeol. 2024 Sep 12;49(8):692–712. doi: 10.1080/00934690.2024.2397883 (PMC11573317; doi:10.1080/00934690.2024.2397883)
Supplement: Wyzgol_SM3_RFP.xlsx [file YJFA_A_2397883_SM2405.xlsx]

## Sheet: Online Resource 2
Supplemental Material 3. Total count, percentage, and ubiquities of the identified plant remains from U214 and U244. The (-) symbol in percentage columns indicates less than 1%.
	U214			U244
Taxon	Counts	%	Ubiq. (%)	Counts	%	Ubiq. (%)
Sorghum bicolor	814	8	100	506	11	83
Sorghum halapense	174	2	36	4	-	33
Triticum aestivum	11	-	27	11	-	33
Hordeum vulgare	234	2	82	90	2	83
Portulaca oleracea	983	10	91	178	4	100
Raphanus sativus	51	-	64	32	1	67
Solanum melongena	1	-	9
Cucumis melo/sativus	91	1	82	79	2	100
Brassica nigra	6	-	27	6	-	17
Carthamus tinctorius L.				13	-	50
Lepidium sativum	11	-	36	5	-	33
Lupinus albus	3	-	9	17	-	33
Coriandrum sativum	2	-	9
Citrullus lanatus	23	-	45	18	-	33
Vitis sp.				2	-	33
Phoenix dactylifera	1	-	9
Ficus sp.	1	-	9	2	-	17
Echinochloa sp.	2520	24	100	922	20	100
Cyperus rotundus	2367	23	100	1093	24	100
Cynodon dactylon	715	7	82	346	8	100
Glinus lotoides	564	5	73	418	9	83
Coronopus cf. niloticus	241	2	82	193	4	100
Digitaria sp.	104	1	91	16	-	67
Setaria sp.	125	1	91	47	1	83
Eragrostis sp.	333	3	91	102	2	83
Pennisetum sp.	148	1	73	36	1	50
Dactyloctenium aegyptium	15	-	55
Crypsis schoenoides	137	1	73	71	2	100
Cleome sp.	64	1	82	66	1	83
Citrullus colocynthis	144	1	82	42	1	100
Amaranthus sp.	76	1	91	46	1	67
Eclipta prostrata	114	1	45	7	-	50
Solanum nigrum	11	-	27
Solanum sp.	11	-	18	27	1	83
Verbena supina	67	1	55	34	1	83
Acacia sp.	5	-	27	9	-	50
Ambrosia sp.	4	-	27	30	1	50
Heliotropium ovalifolium	2	-	18	21	-	50
Heliotropium europaeum	4	-	36	15	-	50
Silene sp.	2	-	18	1	-	17
Cyperus sp.	114	1	27
Nauclea latifolia	1	-	9
Boerhavia sp.				2	-	33
Fimbristylis bisumbellata	3	-	9
Rumex sp.	1	-	9	2	-	33
Hyoscyamus muticus	4	-	27
Wyżgoł, M., M. Nasreldein, and A. Ryś-Jarmużek. 2024. "The High-Resolution Archaeology of Shared Courtyards at Old Dongola (14th-16th Century A.D., Sudan): an Intensive Approach to Domestic Open Spaces." Journal of Field Archaeology 49.
