# Supplementary material for: The High-Resolution Archaeology of Shared Courtyards at Old Dongola (14th–16th Century a.d., Sudan): an Intensive Approach to Domestic Open Spaces
Source: J Field Archaeol. 2024 Sep 12;49(8):692–712. doi: 10.1080/00934690.2024.2397883 (PMC11573317; doi:10.1080/00934690.2024.2397883)
Supplement: Wyzgol_SM2_RFP.xlsx [file YJFA_A_2397883_SM2404.xlsx]

## Sheet: Sheet1
Supplemental Material 2. Inductively Coupled Plasma-Mass Spectrometry Results.
	Wgt	Mo	Cu	Pb	Zn	Ag	Ni	Co	Mn	Fe	As	U	Th	Sr	Cd	Sb	Bi	V	Ca	P	La	Cr	Mg	Ba	Ti	Al	Na	K	W	Zr	Ce	Sn	Y	Nb	Ta	Be	Sc	Li	S	Rb	Hf	In	Re	Se	Te	Tl
	G	PPM	PPM	PPM	PPM	PPM	PPM	PPM	PPM	%	PPM	PPM	PPM	PPM	PPM	PPM	PPM	PPM	%	%	PPM	PPM	%	PPM	%	%	%	%	PPM	PPM	PPM	PPM	PPM	PPM	PPM	PPM	PPM	PPM	%	PPM	PPM	PPM	PPM	PPM	PPM	PPM
Detection level	0.01	0.1	0.1	0.1	1	0.1	0.1	0.2	1	0.01	1	0.1	0.1	1	0.1	0.1	0.1	1	0.01	0.001	0.1	1	0.01	1	0.001	0.01	0.001	0.01	0.1	0.1	1	0.1	0.1	0.1	0.1	1	1	0.1	0.1	0.1	0.1	0.05	0.005	1	0.5	0.5
Sample
ME_244_1	4	2022-01-02	42.2	2022-12-09	85	< 0.1	62.1	26.3	921	5.43	1	0.9	2022-04-01	249	< 0.1	0.2	< 0.1	165	2.87	0.163	23.2	140	1.67	319	1.042	5.64	1.16	1.98	0.4	131	46	2022-01-03	20.6	16.1	2022-01-01	1	17	2022-08-09	0.2	29.6	2022-03-04	0.06	< 0.005	1	< 0.5	< 0.5
ME_244_2	4	2022-01-01	40.1	2022-09-02	85	< 0.1	64.5	27.6	949	5.62	< 1	1	2022-04-01	275	0.1	0.1	< 0.1	179	2022-03-16	0.146	22.6	151	1.74	351	1.073	5.92	1.226	1.49	0.4	131.3	45	2022-01-03	21.6	16.1	1	1	18	2022-08-08	0.1	30	2022-03-05	0.06	< 0.005	< 1	< 0.5	< 0.5
ME_244_3	6	2022-01-02	41.1	2022-08-01	85	< 0.1	61	26.4	896	5.33	2	1	2022-04-03	274	< 0.1	0.2	< 0.1	160	2022-03-12	0.208	23.4	133	1.67	346	1	5.76	1.213	1.85	0.4	126.3	47	2022-01-03	21.2	15.9	2022-01-01	1	17	2022-09-01	0.3	30.7	2022-03-04	0.06	< 0.005	1	< 0.5	< 0.5
ME_244_4	5	1	38	2022-07-08	82	< 0.1	59.1	25.7	862	2022-05-26	1	0.9	2022-03-06	268	< 0.1	0.1	< 0.1	156	2022-03-14	0.194	21.5	131	1.65	332	0.992	5.62	1.102	1.89	0.4	124.9	43	2022-01-03	20.3	15.1	1	1	17	2022-08-05	0.2	30.2	2022-03-03	0.05	< 0.005	< 1	< 0.5	< 0.5
ME_244_5	3	2022-01-01	32.8	2022-11-08	77	< 0.1	49.7	21.1	740	4.4	1	0.9	2022-04-01	243	< 0.1	0.1	< 0.1	129	2.69	0.225	20.5	120	1.44	350	0.908	4.99	1.108	2022-02-18	0.3	107.9	41	2022-01-02	18.1	13.1	0.9	< 1	15	2022-08-01	0.2	30.6	2022-02-08	< 0.05	< 0.005	< 1	< 0.5	< 0.5
ME_244_6	7	2022-01-01	40	23.9	85	< 0.1	64.3	27.3	960	5.61	1	2022-01-07	12	273	< 0.1	0.2	< 0.1	178	3.09	0.16	25.7	155	1.73	353	1.107	5.81	1.183	1.76	0.4	132.9	51	2022-01-03	21.7	16.5	2022-01-01	1	18	2022-08-09	0.1	30.4	2022-03-05	0.06	< 0.005	< 1	< 0.5	< 0.5
ME_244_7	5	2022-01-03	33.4	10	81	< 0.1	53.2	23.7	810	4.98	< 1	0.9	4	262	< 0.1	0.2	< 0.1	148	2.97	0.22	21.6	140	1.61	346	0.955	5.42	1.227	2022-02-25	0.4	112.3	43	2022-03-09	19.2	14	0.9	1	16	2022-08-01	0.2	32.2	2022-02-09	0.05	< 0.005	1	< 0.5	< 0.5
ME_244_8	6	2022-01-01	43.1	2022-11-09	85	0.1	63.8	27.1	950	5.56	< 1	2022-01-01	2022-04-05	283	0.1	0.1	< 0.1	166	2022-03-18	0.169	24.1	141	1.74	353	1.046	6.08	1.294	1.81	0.4	134.3	49	2022-01-04	22	16.5	2022-01-01	1	18	2022-09-07	0.3	31	2022-03-05	0.06	< 0.005	< 1	< 0.5	< 0.5
ME_244_9	5	2022-01-04	44	2022-09-06	86	0.1	61.5	26.5	928	5.37	1	0.9	4	267	< 0.1	0.1	< 0.1	159	3.06	0.205	22.1	132	1.65	333	0.995	5.9	1.243	1.73	0.4	129.7	45	2022-01-03	20.8	15.7	1	1	17	2022-09-05	0.2	30.7	2022-03-04	0.05	< 0.005	1	< 0.5	< 0.5
ME_244_10	6	2022-01-03	46.4	2022-09-06	89	< 0.1	68.3	28.8	979	5.92	2	1	2022-04-02	267	0.1	0.2	< 0.1	178	2022-03-02	0.175	23.9	144	1.82	339	1.073	2022-06-19	1.266	2022-02-18	0.4	141.7	49	2022-01-04	21.7	17.3	2022-01-01	1	19	2022-09-05	0.3	31.9	2022-03-08	0.06	< 0.005	< 1	< 0.5	< 0.5
ME_244_11	2	2022-02-01	36.6	2022-08-06	84	0.1	53.5	22.8	787	4.45	< 1	0.8	2022-03-01	258	0.1	0.1	< 0.1	130	2.98	0.345	18.6	108	1.57	296	0.816	4.94	1.17	2.72	0.3	109.3	37	2022-01-01	16.7	2022-12-09	0.9	< 1	14	2022-07-09	0.4	29.9	2022-02-08	< 0.05	< 0.005	2	< 0.5	< 0.5
ME_244_12	4	2022-02-02	36.7	2022-07-07	79	< 0.1	52.4	21.9	804	4.51	< 1	0.8	2022-03-01	247	0.2	0.1	< 0.1	125	2.99	0.354	19.1	106	1.62	291	0.804	5.01	1.309	2.74	0.4	107.2	40	2022-01-02	17.6	13	0.8	< 1	15	2022-08-01	0.5	29.7	2022-02-08	< 0.05	< 0.005	1	< 0.5	< 0.5
ME_244_13	8	2022-01-05	37.4	2022-09-09	91	< 0.1	52.3	23.1	819	4.75	1	0.9	2022-03-04	276	0.1	0.1	< 0.1	141	2022-03-13	0.366	18.8	128	1.72	329	0.888	5.09	1.255	2.42	0.3	110.8	38	2022-01-02	18.3	13.6	0.9	1	15	8	0.4	30.5	2022-02-09	< 0.05	< 0.005	1	< 0.5	< 0.5
ME_244_14	7	2022-01-04	38.8	10	84	< 0.1	58.3	24.9	917	2022-05-14	< 1	1	2022-04-03	261	0.1	0.1	< 0.1	156	3.09	0.216	23.3	130	1.67	330	1.004	5.5	1.171	1.97	0.4	123.1	47	2022-01-03	20	20.5	2022-06-05	1	17	2022-08-06	0.3	30.7	2022-03-02	0.05	< 0.005	1	< 0.5	< 0.5
ME_244_15	7	2022-01-03	38.5	2022-10-03	82	< 0.1	59	25.2	889	2022-05-16	1	0.9	2022-03-08	260	0.1	0.1	< 0.1	157	3.02	0.196	22.1	135	1.67	328	0.997	5.6	1.163	2022-02-13	0.4	120.6	45	2022-01-04	19.7	15.2	1	1	17	2022-08-06	0.3	31	2022-03-02	0.05	< 0.005	1	< 0.5	< 0.5
ME_244_16	3	0.9	32.8	2022-09-02	74	< 0.1	51.7	22.4	854	4.8	1	1	2022-04-03	237	< 0.1	0.1	< 0.1	158	2.53	0.171	22.2	132	1.4	354	1.011	2022-05-15	1.103	1.48	0.4	112.8	44	2022-01-02	19	15.1	1	1	15	2022-08-03	< 0.1	29.5	2022-03-01	< 0.05	< 0.005	< 1	< 0.5	< 0.5
ME_244_17	4	2022-01-01	40	2022-12-06	79	< 0.1	58	24.8	916	2022-05-26	1	1	4	260	0.1	0.1	< 0.1	158	2.87	0.175	22.4	127	1.58	334	0.989	5.81	1.208	1.46	0.4	125.4	46	2022-01-03	19.9	15.7	1	1	16	2022-09-04	0.2	29.6	2022-03-02	0.05	< 0.005	< 1	< 0.5	< 0.5
ME_244_18	10	1	47.3	2022-08-09	88	< 0.1	67.5	29.9	1047	6.01	1	2022-01-01	2022-05-06	296	< 0.1	0.2	0.3	198	2022-03-27	0.164	26.4	155	1.79	382	1.182	6.31	1.214	1.41	0.4	149.7	55	2022-01-06	24.1	19.3	1900-01-01	1	19	2022-10-05	< 0.1	30.8	2022-03-07	0.08	< 0.005	< 1	< 0.5	< 0.5
ME_244_19	7	2022-01-03	43.4	2022-11-05	86	< 0.1	61.1	26.7	962	5.65	1	1	2022-04-05	300	< 0.1	0.2	< 0.1	176	3.49	0.216	24	148	1.8	388	1.076	6	1.263	1.61	0.5	136.9	50	2022-01-05	21.8	17.7	1	1	18	2022-10-01	0.2	31	2022-03-04	0.07	< 0.005	< 1	< 0.5	< 0.5
ME_244_20	5	2022-01-03	45.2	2022-09-02	87	< 0.1	62.1	27.1	979	5.77	1	1	5	293	< 0.1	0.2	< 0.1	178	2022-03-26	0.233	21.9	145	1.82	378	1.078	6.06	1.291	1.89	0.4	141.4	46	2022-01-06	22.2	18.4	2022-01-01	1	19	2022-10-01	0.2	32.1	2022-03-04	0.07	< 0.005	< 1	< 0.5	< 0.5
ME_244_21	9	2022-01-02	35.6	2022-08-01	82	0.1	53.3	23.6	875	2022-05-14	2	0.9	2022-03-07	274	< 0.1	0.1	< 0.1	153	3.02	0.239	19.8	137	1.66	364	0.984	5.65	1.231	2022-02-13	0.3	122.8	40	2022-01-04	19.7	16.1	1	1	17	9	0.2	32.5	2022-02-09	0.06	< 0.005	< 1	< 0.5	< 0.5
ME_244_22	6	2022-01-07	39.3	2022-08-01	81	< 0.1	53.4	23.3	863	4.89	2	0.8	2022-03-03	269	0.1	0.1	< 0.1	141	3.05	0.341	19.6	117	1.64	355	0.874	5.37	1.256	2.03	0.3	115.6	40	2022-01-02	19.1	15.1	0.8	1	16	2022-09-01	0.2	30.8	2022-02-08	0.06	< 0.005	1	< 0.5	< 0.5
ME_244_23	6	2022-01-05	37.8	2022-10-03	82	< 0.1	54	24.1	891	5.08	2	2022-01-01	2022-05-05	293	0.1	0.1	< 0.1	155	2022-03-31	0.349	21.9	142	1.74	347	0.994	5.41	1.289	2022-02-24	0.3	119.1	46	2022-01-03	19.5	16.1	0.9	1	17	2022-08-06	0.5	29.2	3	0.06	< 0.005	< 1	< 0.5	< 0.5
ME_244_24	8	2022-01-05	42.4	2022-11-09	87	< 0.1	54	24.9	917	5.34	1	2022-01-02	2022-05-03	283	0.1	0.2	< 0.1	172	2.97	0.29	23.8	154	1.64	397	1.021	5.73	1.277	1.97	0.4	125.5	50	2022-01-05	20.6	16.3	1	1	18	9	< 0.1	32.4	2022-03-02	0.06	< 0.005	1	< 0.5	< 0.5
ME_244_25	11	2022-01-07	42	2022-12-04	90	< 0.1	53.4	24.5	870	2022-05-12	1	0.9	2022-03-05	287	0.1	0.1	< 0.1	148	2022-03-17	0.344	20.9	135	1.71	378	0.885	5.56	1.362	2.85	0.4	119.4	42	2022-01-04	19.8	15.6	0.9	1	17	2022-09-02	0.4	33.4	3	0.05	< 0.005	1	< 0.5	< 0.5
ME_244_26	7	2022-01-07	35.3	2022-10-01	80	< 0.1	47.2	21	762	4.45	1	0.9	2022-03-01	263	< 0.1	0.1	< 0.1	134	2.84	0.344	18.1	117	1.64	336	0.767	4.93	1.303	2022-03-18	0.3	104.6	37	2022-01-02	17.4	14	0.9	< 1	15	2022-07-09	0.2	34.8	2022-02-06	< 0.05	< 0.005	1	< 0.5	< 0.5
ME_244_27	4	2022-01-01	32.8	2022-08-05	75	< 0.1	50.8	23	801	4.81	1	0.9	2022-03-05	257	< 0.1	0.1	< 0.1	152	2.87	0.196	18.5	149	1.52	364	0.984	5.07	1.102	1.9	0.3	113.5	39	2022-01-02	18.4	14.9	0.9	< 1	16	2022-07-08	0.1	30.9	2022-02-08	0.05	< 0.005	< 1	< 0.5	< 0.5
ME_244_28	8	2022-01-04	47.4	2022-09-04	88	< 0.1	64.2	28.2	1000	5.96	1	0.9	2022-03-06	300	< 0.1	0.2	< 0.1	176	3.46	0.236	22.9	145	1.87	376	1.08	6.31	1.297	1.51	0.4	141.6	48	2022-01-05	23.2	18.4	2022-01-01	1	19	2022-10-02	0.2	32.1	2022-03-04	0.06	< 0.005	1	< 0.5	< 0.5
ME_244_29	5	2022-01-03	45.9	2022-10-03	87	< 0.1	64	27.9	1009	5.96	1	1	2022-04-02	302	< 0.1	0.2	< 0.1	177	2022-03-28	0.235	24.5	146	1.84	400	1.049	6.38	1.284	1.8	0.4	138.7	50	2022-01-05	22.4	17.7	1	1	19	2022-10-03	0.1	33.3	2022-03-04	0.06	< 0.005	< 1	< 0.5	< 0.5
ME_244_30	9	2022-01-04	45.8	2022-10-09	86	< 0.1	63.1	27.4	948	5.76	2	1	4	301	< 0.1	0.2	< 0.1	170	3.44	0.211	23.8	148	1.74	387	1.078	6.1	1.273	1.5	0.4	136.7	49	2022-01-07	22.3	18.1	1	1	19	2022-10-01	0.2	31.9	2022-03-04	0.06	< 0.005	< 1	< 0.5	< 0.5
ME_244_31	10	2022-01-02	38.9	13	82	< 0.1	57.8	25.4	906	5.53	< 1	2022-01-01	2022-06-02	281	< 0.1	0.1	< 0.1	178	2022-03-28	0.199	26.5	159	1.68	363	1.127	5.37	1.157	1.46	0.4	131.3	54	2022-01-05	21.2	17.5	1	1	18	2022-08-07	0.1	29.3	2022-03-03	0.06	< 0.005	< 1	< 0.5	< 0.5
ME_244_32	6	2022-01-04	36.3	2022-08-06	75	< 0.1	49.8	22.1	816	4.56	1	0.9	2022-05-01	271	< 0.1	0.1	< 0.1	135	2.92	0.275	23.3	116	1.42	386	0.832	2022-05-16	1.165	1.68	0.3	104.5	48	2022-01-02	18.8	14.3	0.8	< 1	15	8	0.3	28.4	2022-02-06	0.05	< 0.005	< 1	< 0.5	< 0.5
ME_244_33	7	2022-01-01	39.6	10	79	< 0.1	56	25.1	982	5.32	1	2022-01-02	5	264	< 0.1	0.2	< 0.1	170	2022-03-17	0.185	23.6	142	1.6	383	1.083	5.57	1.2	1.71	0.4	130	49	2022-01-03	21.2	17.1	1	1	17	2022-08-08	0.2	29.8	2022-03-01	0.06	< 0.005	< 1	< 0.5	< 0.5
ME_244_34	6	2022-01-03	36.4	2022-11-05	79	< 0.1	50.4	22.9	835	2022-05-15	2	1	2022-03-07	266	< 0.1	0.2	< 0.1	158	2.84	0.226	21.2	135	1.61	391	0.958	5.64	1.31	2.04	0.4	113.2	43	2022-01-06	19.9	15.6	0.9	1	17	2022-08-08	0.1	33.7	2022-02-08	0.06	< 0.005	< 1	< 0.5	< 0.5
ME_244_35	8	2022-01-07	37.9	13.1	87	< 0.1	48.1	21.8	840	4.88	1	0.9	2022-03-07	280	< 0.1	0.1	< 0.1	144	3.07	0.364	20.5	124	1.71	374	0.898	5.48	1.379	2.3	0.4	111.9	40	2022-01-05	18.9	15	0.9	1	16	2022-08-07	0.2	33	2022-02-08	0.05	< 0.005	< 1	< 0.5	< 0.5
ME_244_36	13	2022-01-05	39.8	2022-08-08	81	< 0.1	56	25.4	923	2022-05-11	2	1	4	279	< 0.1	0.2	< 0.1	156	3	0.25	21.9	135	1.58	381	0.965	5.6	1.258	1.99	0.4	121.9	45	2022-01-03	20.4	16	0.9	1	17	2022-09-01	0.3	31	3	0.06	< 0.005	< 1	< 0.5	< 0.5
ME_244_37	5	1	41.3	2022-09-05	82	< 0.1	59.2	26.5	906	5.61	2	1	2022-04-04	288	< 0.1	0.1	< 0.1	174	2022-03-16	0.172	21.8	148	1.66	408	1.035	5.95	1.26	1.82	2022-02-03	131.6	47	2022-01-05	20.8	17.7	1	1	18	2022-09-06	< 0.1	31.9	2022-03-02	0.06	< 0.005	< 1	< 0.5	< 0.5
ME_244_38	5	2022-01-06	39.7	9	85	< 0.1	58.5	25.7	925	5.53	2	1	2022-03-09	298	< 0.1	0.2	< 0.1	166	3.32	0.254	22.5	156	1.8	407	1.025	5.87	1.266	2022-02-18	0.7	124.1	46	2022-01-04	21.2	16.6	1	1	18	2022-09-01	0.2	32.7	2022-03-01	0.06	< 0.005	< 1	< 0.5	< 0.5
ME_244_39	7	2022-01-03	39.2	2022-12-01	82	< 0.1	58	25.3	943	5.48	2	2022-01-01	11	273	< 0.1	0.1	< 0.1	174	2022-03-15	0.208	24.2	156	1.75	363	1.082	5.71	1.319	1.79	0.4	127.7	51	2022-01-03	21.1	17.3	1	1	18	2022-08-09	0.2	30.3	2022-03-02	0.06	< 0.005	< 1	< 0.5	< 0.5
ME_244_40	9	2022-01-06	39.8	2022-12-04	80	< 0.1	57.4	24.9	897	5.3	2	0.9	2022-04-02	293	< 0.1	0.1	< 0.1	159	3.35	0.218	21.9	143	1.73	363	0.972	5.62	1.331	1.7	0.4	122.8	46	2022-01-04	20.4	16.5	0.9	1	17	9	0.3	29.9	2022-02-09	0.06	< 0.005	< 1	< 0.5	< 0.5
ME_244_41	6	2022-01-03	38.9	14.1	82	< 0.1	57.2	25.1	911	5.34	2	0.9	2022-04-04	280	< 0.1	0.1	< 0.1	163	2022-03-11	0.218	23.8	149	1.68	381	1.013	5.55	1.301	1.66	0.4	120.3	49	2022-01-03	20.1	16.3	0.9	1	18	2022-08-09	0.1	30	3	0.06	< 0.005	< 1	< 0.5	< 0.5
ME_244_42	7	2022-01-04	40.2	2022-10-05	82	0.2	55.9	24.7	887	5.39	2	0.9	2022-04-06	277	< 0.1	0.2	< 0.1	166	2022-03-15	0.232	21	148	1.71	371	1.054	5.52	1.336	2022-02-25	0.4	122.2	42	2022-01-07	19.9	16.8	1	1	17	2022-08-09	0.2	32.3	3	0.06	< 0.005	< 1	< 0.5	< 0.5
ME_244_43	11	2022-01-07	47	2022-09-08	90	< 0.1	64.8	27.8	993	5.99	2	1	2022-04-03	280	< 0.1	0.1	< 0.1	186	3.4	0.246	24.8	150	1.79	380	1.141	2022-06-11	1.31	2.39	0.4	154.2	51	2022-01-05	23.3	19.3	2022-01-01	1	19	2022-10-03	0.4	35	2022-03-08	0.07	< 0.005	< 1	< 0.5	< 0.5
ME_244_44	10	2022-02-01	45.2	2022-08-05	100	0.5	51.2	23.3	874	4.84	2	0.9	2022-03-09	302	0.1	0.1	< 0.1	146	3.6	0.481	21.6	132	1.86	353	0.878	5.08	1.424	2022-03-17	0.3	109.9	44	2022-01-04	18.4	15.1	0.9	1	16	2022-08-09	0.6	34.4	2022-02-07	0.05	< 0.005	1	< 0.5	< 0.5
ME_244_45	5	2022-01-07	40.8	2022-08-02	87	< 0.1	53.2	22.8	871	4.93	2	0.9	2022-03-06	274	0.1	0.1	< 0.1	142	2022-03-18	0.381	19.4	126	1.73	350	0.886	2022-05-29	1.376	1.76	0.4	114.5	40	2022-01-03	18.6	15.5	0.9	1	16	9	0.2	29.1	2022-02-08	0.05	< 0.005	< 1	< 0.5	< 0.5
ME_244_46	4	2022-02-04	43.7	2022-07-06	90	< 0.1	53.4	22.8	867	4.86	1	1	5	302	0.2	0.1	< 0.1	142	3.67	0.493	22.7	122	1.76	353	0.872	2022-05-23	1.477	2022-02-22	0.3	115.4	47	2022-01-03	19.3	15.6	0.9	1	16	2022-08-06	0.7	29.3	2022-02-08	< 0.05	< 0.005	1	< 0.5	< 0.5
ME_244_47	4	2022-01-01	39.9	2022-09-03	84	< 0.1	58.5	26.6	937	5.56	2	1	2022-04-05	277	< 0.1	0.2	< 0.1	171	2022-03-17	0.212	24.1	147	1.72	394	1.071	5.85	1.19	1.97	0.4	127.1	50	2022-01-04	21.1	16.9	1	1	18	2022-09-02	0.2	32.2	2022-03-02	0.06	< 0.005	< 1	< 0.5	< 0.5
ME_244_48	12	2022-02-04	37.7	2022-08-02	87	< 0.1	48.5	22	795	4.69	< 1	0.8	2022-03-04	271	< 0.1	0.1	< 0.1	143	2022-03-19	0.384	19.4	118	1.8	336	0.886	4.85	1.353	2022-03-19	0.3	107	39	2022-01-02	18	14	0.8	< 1	15	2022-08-04	0.7	31.8	2022-02-07	< 0.05	< 0.005	1	< 0.5	< 0.5
ME_244_49	6	2022-01-01	37.2	2022-09-04	76	< 0.1	55.9	24.4	902	2022-05-26	1	0.9	2022-04-04	252	< 0.1	0.1	< 0.1	158	2.87	0.181	22.8	132	1.66	381	1.01	5.58	1.248	1.9	0.4	117	46	2022-01-03	20	16.4	0.9	1	17	2022-09-02	0.2	31.6	3	0.06	< 0.005	< 1	< 0.5	< 0.5
ME_244_50	5	1	36.4	2022-08-05	73	< 0.1	53.8	23.2	838	4.83	2	0.8	2022-03-02	254	< 0.1	0.1	< 0.1	138	2.82	0.197	19.6	118	1.52	378	0.854	5.54	1.241	2.05	0.3	108.2	40	2022-01-02	19.1	14.7	0.8	1	16	9	0.2	31.7	2022-02-07	0.05	< 0.005	< 1	< 0.5	< 0.5
ME_244_51	3	2022-01-02	38.7	2022-07-09	77	< 0.1	54.9	24.5	831	5.09	1	0.8	2022-03-01	252	< 0.1	0.1	< 0.1	147	2.79	0.241	20.2	128	1.57	359	0.891	5.44	1.316	2022-02-26	0.3	118.4	40	2022-01-02	19.1	14.8	0.8	1	17	2022-08-09	0.3	31.4	2022-02-08	0.05	< 0.005	< 1	< 0.5	< 0.5
ME_244_52	9	2022-01-07	45	2022-08-01	89	< 0.1	57.7	25.6	898	2022-05-22	2	0.9	2022-03-05	315	0.1	0.1	< 0.1	154	3.58	0.325	20.4	127	1.68	372	0.932	5.46	1.226	1.74	0.4	119.3	42	2022-01-03	19.8	16.4	0.9	1	17	2022-09-06	0.4	31	3	0.06	< 0.005	1	< 0.5	< 0.5
ME_244_53	5	2022-01-01	37.5	2022-07-07	76	< 0.1	54.5	24	827	2022-05-12	2	0.8	2022-03-04	258	< 0.1	0.1	< 0.1	143	2.9	0.207	19.8	129	1.59	351	0.898	2022-05-29	1.227	1.71	0.3	112.7	40	2022-01-02	19.1	14.8	0.8	1	16	2022-08-06	0.1	28.6	2022-02-09	0.05	< 0.005	1	< 0.5	< 0.5
ME_244_54	4	1	34.1	7	72	0.2	52.8	19.4	852	4.91	2	0.8	2022-03-02	248	< 0.1	0.2	< 0.1	142	2.95	0.218	20.7	138	1.61	343	0.938	2022-05-28	1.226	1.97	0.4	114.2	41	2022-01-05	19.1	15.9	0.9	< 1	14	2022-07-09	0.2	30.3	2022-02-07	0.06	< 0.005	< 1	< 0.5	< 0.5
ME_244_55	6	2022-01-02	34.9	2022-08-06	71	0.1	52.3	23.4	846	4.79	1	0.8	2022-03-03	245	< 0.1	0.1	< 0.1	138	2.83	0.202	20	128	1.56	335	0.905	5.39	1.237	1.96	0.3	111.4	40	2022-01-09	18.9	15.6	0.9	1	14	2022-08-01	0.3	29.4	2022-02-06	< 0.05	< 0.005	< 1	< 0.5	< 0.5
Wyżgoł, M., M. Nasreldein, and A. Ryś-Jarmużek. 2024. "The High-Resolution Archaeology of Shared Courtyards at Old Dongola (14th-16th Century A.D., Sudan): an Intensive Approach to Domestic Open Spaces." Journal of Field Archaeology 49.
