# Supplementary material for: The High-Resolution Archaeology of Shared Courtyards at Old Dongola (14th–16th Century a.d., Sudan): an Intensive Approach to Domestic Open Spaces
Source: J Field Archaeol. 2024 Sep 12;49(8):692–712. doi: 10.1080/00934690.2024.2397883 (PMC11573317; doi:10.1080/00934690.2024.2397883)
Supplement: Wyzgol_SM1_RFP.xlsx [file YJFA_A_2397883_SM2403.xlsx]

## Sheet: Online Resource 1
Supplemental Material 1. Inductively Coupled Plasma-Atomic Emission Spectrometry Results.
	Wgt	Mo	Cu	Pb	Zn	Ag	Ni	Co	Mn	Fe	As	U	Th	Sr	Cd	Sb	Bi	V	Ca	P	La	Cr	Mg	Ba	Ti	Al	Na	K	W	Zr	Sn	Y	Nb	Be	Sc	S
	G	PPM	PPM	PPM	PPM	PPM	PPM	PPM	PPM	%	PPM	PPM	PPM	PPM	PPM	PPM	PPM	PPM	%	%	PPM	PPM	%	PPM	%	%	%	%	PPM	PPM	PPM	PPM	PPM	PPM	PPM	%
Detection level	0.01	2	2	5	2	0.5	2	2	5	0.01	5	20	2	2	0.4	5	5	2	0.01	0.002	2	2	0.01	1	0.01	0.01	0.01	0.01	4	2	2	2	2	1	1	0.1
Sample
ME_214_1	3	< 2	26	5	61	< 0.5	33	14	569	2022-03-11	< 5	< 20	< 2	178	< 0.4	< 5	< 5	90	2022-02-15	0.287	12	82	1.44	227	0.58	3.35	1.04	6.02	< 4	72	< 2	12	9	< 1	10	2022-01-04
ME_214_2	7	< 2	37	22	90	< 0.5	56	25	950	5.58	< 5	< 20	10	283	< 0.4	< 5	< 5	187	2022-03-19	0.233	25	160	1.75	388	1.07	5.81	1.33	2.42	< 4	136	< 2	23	15	1	17	< 0.1
ME_214_3	11	< 2	38	11	86	< 0.5	57	26	882	5.38	< 5	< 20	7	273	< 0.4	< 5	< 5	166	2.95	0.234	24	135	1.63	401	0.94	5.86	1.35	2.03	< 4	130	< 2	22	15	1	17	0.2
ME_214_4	7	< 2	34	7	83	< 0.5	53	24	837	2022-05-19	< 5	< 20	7	260	< 0.4	< 5	< 5	168	3	0.233	20	155	1.65	375	0.97	5.43	2022-01-22	2022-02-27	< 4	121	2	21	14	1	16	0.2
ME_214_5	9	2	41	6	102	< 0.5	55	24	900	5.03	< 5	< 20	8	299	< 0.4	< 5	< 5	160	3.59	0.425	21	137	1.93	387	0.89	5.52	1.35	3.79	< 4	118	< 2	21	14	1	16	0.4
ME_214_6	7	2	33	11	82	< 0.5	53	24	818	5.04	< 5	< 20	4	255	< 0.4	< 5	< 5	163	2.88	0.217	21	136	1.58	381	0.93	5.39	2022-01-19	2022-02-14	< 4	117	2	21	14	1	16	0.2
ME_214_7	6	< 2	36	< 5	85	< 0.5	53	23	816	4.93	< 5	< 20	7	266	< 0.4	< 5	< 5	157	2022-03-12	0.281	20	139	1.65	364	0.91	5.34	2022-01-21	2.47	< 4	118	< 2	20	13	1	15	0.2
ME_214_8	8	< 2	33	32	89	< 0.5	53	23	850	2022-05-23	< 5	< 20	8	253	< 0.4	< 5	< 5	168	2.88	0.218	21	142	1.64	385	0.95	2022-05-28	2022-01-19	2022-02-02	< 4	118	3	21	13	1	16	0.2
ME_214_9	5	< 2	33	15	82	< 0.5	53	23	797	4.94	< 5	< 20	9	252	< 0.4	< 5	< 5	155	2.87	0.248	22	143	1.6	371	0.88	2022-05-27	1.2	2.3	< 4	117	3	20	13	1	15	0.2
ME_214_10	9	< 2	35	15	78	< 0.5	54	24	828	5.06	< 5	< 20	4	261	< 0.4	< 5	< 5	155	2.79	0.193	20	131	1.54	398	0.9	5.72	2022-01-25	2022-02-11	< 4	118	< 2	21	13	1	16	0.1
ME_214_11	16	< 2	39	21	84	< 0.5	57	26	895	5.55	< 5	< 20	7	267	< 0.4	< 5	< 5	173	2.88	0.219	26	137	1.67	401	0.96	5.77	1.35	2022-02-24	< 4	126	< 2	23	13	1	17	0.2
ME_214_12	10	< 2	37	8	80	< 0.5	51	23	823	4.82	< 5	< 20	5	250	< 0.4	< 5	< 5	153	2.75	0.24	21	126	1.48	375	0.89	5.46	2022-01-26	2022-02-11	< 4	115	2	21	13	1	15	0.2
ME_214_13	5	< 2	35	< 5	80	< 0.5	51	22	766	4.63	< 5	< 20	5	244	< 0.4	< 5	< 5	142	3.02	0.373	17	119	1.75	330	0.84	4.93	1.08	2022-03-17	< 4	110	2	19	13	1	14	0.4
ME_214_14	13	< 2	39	7	88	< 0.5	54	24	820	4.93	< 5	< 20	4	269	< 0.4	< 5	< 5	159	3.04	0.301	20	123	1.6	361	0.92	5.48	2022-01-26	2022-02-28	< 4	119	< 2	20	14	1	15	0.3
ME_214_15	6	< 2	38	< 5	83	< 0.5	55	25	923	2022-05-26	< 5	< 20	4	270	< 0.4	< 5	< 5	165	3.39	0.222	20	136	1.81	350	0.98	5.33	1.4	3.09	< 4	125	< 2	21	15	1	16	0.3
ME_214_16	11	< 2	32	9	76	< 0.5	48	21	757	4.68	< 5	< 20	7	238	< 0.4	< 5	< 5	147	2.57	0.243	20	124	1.47	365	0.85	2022-05-15	2022-01-02	2	< 4	111	< 2	20	13	1	15	0.2
ME_214_17	6	< 2	32	20	77	< 0.5	49	22	797	4.95	< 5	< 20	4	241	< 0.4	< 5	< 5	156	2.73	0.2	20	132	1.51	379	0.93	2022-05-21	2022-01-02	2.04	< 4	114	2	20	13	1	16	0.1
ME_214_18	9	< 2	31	7	76	< 0.5	50	22	788	4.85	< 5	< 20	6	246	< 0.4	< 5	< 5	154	2.76	0.21	19	141	1.52	380	0.9	2022-05-29	2022-01-02	2022-02-12	< 4	105	2	19	12	1	15	0.1
ME_214_19	5	< 2	40	5	97	< 0.5	62	26	947	5.96	< 5	< 20	4	286	< 0.4	< 5	< 5	192	3.33	0.289	22	166	1.83	393	2022-01-14	5.89	1.39	2.85	< 4	139	< 2	23	16	1	18	0.3
ME_214_20	5	< 2	41	< 5	88	< 0.5	60	26	895	5.64	< 5	< 20	4	271	< 0.4	< 5	< 5	168	2022-03-17	0.2	21	139	1.72	376	0.95	5.79	2022-01-25	2.45	< 4	134	< 2	23	15	1	17	0.2
ME_214_21	16	< 2	42	7	99	< 0.5	59	26	888	5.49	< 5	< 20	9	265	< 0.4	< 5	< 5	174	2022-03-21	0.344	22	130	1.72	356	0.95	5.5	2022-01-23	2022-02-28	< 4	132	2	22	15	1	17	0.2
ME_214_22	4	< 2	35	8	95	< 0.5	47	19	752	4.41	< 5	< 20	4	239	< 0.4	< 5	< 5	134	3.05	0.507	18	118	1.86	307	0.78	4.75	1.07	2.9	< 4	107	< 2	18	12	< 1	14	0.4
ME_214_23	4	3	32	< 5	79	2022-01-01	32	14	576	2.83	< 5	< 20	3	209	0.5	< 5	< 5	90	3.43	0.626	11	76	1.74	226	0.49	3.09	2022-01-18	6.83	< 4	68	< 2	13	8	< 1	9	2022-01-03
ME_214_24	8	2	33	7	95	< 0.5	45	19	746	4.31	< 5	< 20	5	241	< 0.4	< 5	< 5	146	2022-03-14	0.482	18	127	1.86	299	0.83	4.36	2022-01-26	2022-04-21	< 4	104	< 2	18	12	< 1	13	0.7
ME_214_25	7	< 2	33	14	79	< 0.5	52	22	810	5.01	< 5	< 20	4	251	< 0.4	< 5	< 5	157	2.85	0.232	20	124	1.6	384	0.92	5.41	2022-01-25	2022-02-19	< 4	114	2	20	12	1	16	0.2
ME_214_26	10	< 2	36	16	82	< 0.5	54	23	814	5.02	< 5	< 20	3	260	< 0.4	< 5	< 5	162	2.89	0.251	19	131	1.59	374	0.94	5.51	2022-01-28	2022-02-15	< 4	110	< 2	20	13	1	16	0.2
ME_214_27	13	< 2	35	9	80	< 0.5	51	23	815	4.90	< 5	< 20	6	256	< 0.4	< 5	< 5	149	2.83	0.248	22	129	1.53	373	0.9	5.47	2022-01-03	2022-02-16	< 4	112	< 2	20	12	1	16	0.2
ME_214_28	10	< 2	36	< 5	87	< 0.5	54	23	838	2022-05-17	< 5	< 20	3	252	< 0.4	< 5	< 5	166	2.98	0.286	20	141	1.71	363	0.96	2022-05-31	1.38	2.52	< 4	120	< 2	21	14	1	16	0.2
ME_214_29	16	2	37	8	89	< 0.5	51	22	816	4.69	< 5	< 20	4	251	< 0.4	< 5	< 5	150	3.04	0.367	19	127	1.77	341	0.87	4.93	1.55	2022-03-03	< 4	110	< 2	19	12	1	15	0.4
ME_214_30	10	2	42	< 5	96	< 0.5	50	22	832	4.62	< 5	< 20	4	296	< 0.4	< 5	< 5	147	3.39	0.405	21	111	1.74	358	0.85	2022-05-31	1.33	2.64	< 4	106	2	20	13	1	14	0.5
ME_214_31	14	< 2	38	< 5	86	< 0.5	56	25	874	5.35	< 5	< 20	4	264	< 0.4	< 5	< 5	165	2.94	0.256	21	133	1.67	393	0.95	5.66	1.35	2.37	< 4	119	3	22	13	1	17	0.2
ME_214_32	12	< 2	37	6	85	< 0.5	57	24	895	2022-05-20	< 5	< 20	6	266	< 0.4	< 5	< 5	163	2022-03-13	0.267	22	138	1.65	385	0.99	5.33	2022-01-22	2022-02-01	< 4	118	< 2	21	13	1	16	0.2
ME_214_33	14	2	38	20	86	< 0.5	53	24	857	4.96	< 5	< 20	7	263	< 0.4	< 5	< 5	160	3.01	0.31	21	140	1.48	384	0.93	5.52	2022-01-19	1.92	< 4	119	< 2	20	13	1	16	0.3
ME_214_34	12	< 2	37	< 5	85	< 0.5	53	23	873	2022-05-01	< 5	< 20	< 2	263	< 0.4	< 5	< 5	160	2022-03-13	0.289	21	132	1.69	351	0.98	2022-05-25	2022-01-24	2.71	< 4	123	< 2	21	13	1	16	0.4
ME_214_35	4	< 2	36	< 5	83	< 0.5	57	25	860	5.37	< 5	< 20	8	253	< 0.4	< 5	< 5	167	3.02	0.214	25	144	1.69	368	0.97	5.38	2022-01-19	2022-02-25	< 4	127	< 2	21	14	1	17	0.3
ME_214_36	6	< 2	38	5	87	< 0.5	58	26	874	5.53	< 5	< 20	5	256	< 0.4	< 5	< 5	174	3.07	0.229	21	144	1.73	356	1	5.49	2022-01-15	2.54	< 4	129	< 2	21	14	1	17	0.3
ME_214_37	3	4	29	< 5	113	0.6	34	14	638	3.06	< 5	< 20	< 2	259	< 0.4	< 5	< 5	100	3.52	0.618	13	81	1.78	272	0.58	3.46	2022-01-01	5.79	< 4	75	4	13	8	< 1	10	2022-01-02
ME_214_38	4	2	31	11	94	0.6	43	17	684	3.9	< 5	< 20	< 2	274	< 0.4	< 5	< 5	119	3.78	0.449	19	96	1.88	300	0.71	2022-04-29	2022-01-24	5.48	< 4	96	< 2	16	10	< 1	12	0.7
ME_214_39	3	3	29	< 5	119	0.7	26	11	480	2.38	< 5	< 20	3	195	< 0.4	< 5	< 5	69	2.39	0.495	9	48	2.06	187	0.42	2.5	1.08	8.81	< 4	55	2	10	5	< 1	7	2022-01-03
ME_214_40	2	< 2	30	8	88	< 0.5	42	16	661	4.07	< 5	< 20	3	231	< 0.4	< 5	< 5	119	2.59	0.294	21	109	1.81	285	0.75	4.48	2022-01-02	6.95	< 4	95	< 2	16	10	< 1	13	2022-01-01
ME_214_41	3	3	32	12	92	< 0.5	39	16	632	3.6	< 5	< 20	< 2	230	< 0.4	< 5	< 5	110	2.89	0.538	17	81	1.5	292	0.66	3.92	1.37	6.01	< 4	93	< 2	15	10	< 1	11	0.8
ME_214_42	4	< 2	34	< 5	86	< 0.5	53	22	781	4.98	< 5	< 20	< 2	260	< 0.4	< 5	< 5	149	2022-03-14	0.241	18	120	1.67	353	0.88	2022-05-24	2022-01-14	2.75	< 4	118	< 2	20	14	1	16	0.2
ME_214_43	9	< 2	37	10	86	< 0.5	54	24	848	2022-05-27	< 5	< 20	< 2	263	< 0.4	< 5	< 5	158	2.96	0.272	21	144	1.63	394	1.02	5.54	2022-01-23	2022-02-18	< 4	122	4	22	16	< 1	17	0.2
ME_214_44	11	< 2	36	17	78	< 0.5	49	22	795	4.88	< 5	< 20	< 2	257	< 0.4	< 5	< 5	147	2.74	0.241	23	124	1.54	385	0.94	5.44	2022-01-28	1.97	< 4	112	2	21	15	1	16	0.2
ME_214_45	8	< 2	37	15	83	< 0.5	54	22	848	5.04	< 5	< 20	8	258	< 0.4	< 5	< 5	160	3.01	0.262	20	136	1.7	364	0.96	5.08	2022-01-26	2022-02-25	< 4	120	< 2	21	14	1	16	0.3
ME_214_46	16	< 2	38	12	88	< 0.5	53	22	857	2022-05-12	< 5	< 20	3	265	< 0.4	< 5	< 5	155	3	0.307	22	129	1.68	376	0.94	5.45	1.39	2.42	< 4	121	< 2	21	14	1	16	0.2
ME_214_47	25	< 2	44	18	95	< 0.5	61	25	957	5.72	< 5	< 20	7	284	< 0.4	< 5	< 5	180	3.41	0.291	21	155	1.88	368	1.07	5.63	1.46	2.77	< 4	138	3	23	16	1	17	0.3
ME_214_54	11	< 2	37	10	88	< 0.5	52	23	857	5.04	< 5	< 20	9	256	< 0.4	< 5	< 5	154	2.97	0.337	20	134	1.65	375	0.94	5.38	1.39	2.56	< 4	117	< 2	21	14	1	16	0.3
ME_214_75	4	< 2	37	8	87	< 0.5	54	22	822	2022-05-12	< 5	< 20	6	253	< 0.4	< 5	< 5	140	2.94	0.339	19	111	1.79	370	0.82	5.48	1.36	3.01	< 4	121	3	21	15	1	16	0.3
ME_214_76	6	< 2	41	7	114	< 0.5	52	21	852	4.81	< 5	< 20	6	292	< 0.4	< 5	< 5	147	3.62	0.596	22	116	1.92	353	0.84	4.83	2022-01-03	2.69	< 4	112	< 2	20	13	1	15	0.3
ME_214_77	8	3	52	9	90	< 0.5	72	32	1148	6.81	< 5	< 20	< 2	300	< 0.4	< 5	< 5	198	3.04	0.105	25	140	1.84	486	2022-01-14	7.32	1.59	2.29	< 4	164	2	29	20	2	22	0.2
ME_214_78	6	< 2	44	7	90	< 0.5	55	24	884	2022-05-29	< 5	< 20	< 2	298	< 0.4	< 5	< 5	157	3.56	0.459	21	139	1.8	371	0.94	5.69	1.33	2.45	< 4	122	3	22	16	1	17	0.4
ME_214_79	5	< 2	46	11	96	< 0.5	49	21	819	4.52	< 5	< 20	< 2	349	< 0.4	< 5	< 5	132	2022-04-27	0.521	20	116	1.78	348	0.83	4.84	2022-01-27	2.53	< 4	109	< 2	20	14	< 1	15	0.5
ME_214_80	11	2	43	7	116	< 0.5	49	21	814	4.58	< 5	< 20	< 2	307	< 0.4	< 5	< 5	145	3.66	0.598	18	118	2.06	350	0.85	4.85	1.37	3.51	< 4	107	2	19	14	1	15	0.8
ME_214_81	10	< 2	35	< 5	84	< 0.5	47	20	785	4.46	< 5	< 20	9	239	< 0.4	< 5	< 5	134	2.79	0.338	18	106	1.65	336	0.78	4.73	2022-01-27	2.7	< 4	105	3	19	11	< 1	14	0.2
ME_214_82	4	< 2	39	15	94	< 0.5	57	24	868	2022-05-16	< 5	< 20	9	277	< 0.4	< 5	< 5	152	2022-03-18	0.354	20	118	1.77	385	0.91	5.78	1.39	2.79	< 4	122	3	22	15	1	16	0.3
ME_214_83	7	< 2	39	13	86	< 0.5	56	24	872	2022-05-28	< 5	< 20	8	258	< 0.4	< 5	< 5	160	2.99	0.291	21	134	1.64	362	0.96	5.36	1.34	2022-02-18	< 4	130	< 2	21	16	1	16	0.3
ME_214_84	8	< 2	39	17	86	< 0.5	55	24	829	5.03	< 5	< 20	4	252	< 0.4	< 5	< 5	147	2.88	0.297	19	119	1.63	372	0.88	2022-05-29	2022-01-29	2022-02-01	< 4	122	3	21	14	1	16	0.2
ME_214_85	5	< 2	41	11	87	< 0.5	62	27	850	5.75	< 5	< 20	8	264	< 0.4	< 5	< 5	183	3.01	0.191	22	129	1.62	376	1.05	5.99	1.32	1.93	< 4	131	3	23	16	1	18	0.3
ME_214_86	2	< 2	34	16	83	< 0.5	50	21	751	4.95	< 5	< 20	7	242	< 0.4	< 5	< 5	140	2.89	0.356	17	108	1.57	328	0.88	4.85	1.36	2.01	< 4	115	2	19	14	1	14	0.3
Wyżgoł, M., M. Nasreldein, and A. Ryś-Jarmużek. 2024. "The High-Resolution Archaeology of Shared Courtyards at Old Dongola (14th-16th Century A.D., Sudan): an Intensive Approach to Domestic Open Spaces." Journal of Field Archaeology 49.
